# Supplementary material for: Scaling Invariance of Sports Sex Gap
Source: Front Physiol. 2020 Dec 11;11:606769. doi: 10.3389/fphys.2020.606769 (PMC7758499; doi:10.3389/fphys.2020.606769)
Supplement: Supplementary file 1 [file Table_1.xls]

## Sheet: Sheet1
		1992		1993		1994		1995		1996		1997		1998		1999		2000		2001		2002		2003		2004		2005		2006		2007		2008		2009		2010		2011		2012		2013		2014		2015
		Male	Female	Male	Female	Male	Female	Male	Female	Male	Female	Male	Female	Male	Female	Male	Female	Male	Female	Male	Female	Male	Female	Male	Female	Male	Female	Male	Female	Male	Female	Male	Female	Male	Female	Male	Female	Male	Female	Male	Female	Male	Female	Male	Female	Male	Female	Male	Female
Running records (s)	60m Running	6.41	6.96	6.45	6.92	missing	missing	6.46	missing	missing	7.02	6.49	7	6.39	6.95	6.4	6.96	6.44	7.01	6.39	7.04	6.48	7.06	6.45	7.09	6.46	7.06	6.45	7.09	6.5	7.01	6.46	7.1	6.51	7.06	6.42	7.11	6.48	6.97	6.48	7.09	6.45	7.01	6.48	6.99	6.47	6.98	6.47	7.05
	100m Running	9.93	10.8	9.87	10.82	9.85	10.77	9.91	10.84	9.84	10.74	9.86	10.76	9.86	10.65	9.79	10.7	9.86	10.78	9.82	10.82	9.89	10.91	9.93	10.86	9.85	10.77	9.77	10.84	9.77	10.82	9.74	10.89	9.69	10.78	9.58	10.64	9.58	10.78	9.76	10.7	9.63	10.7	9.77	10.71	9.77	10.8	9.74	10.74
	200m Running	19.73	21.72	19.85	21.77	19.87	21.85	19.79	21.77	19.32	22.07	19.77	21.76	19.88	21.62	19.84	21.77	19.71	21.94	19.88	22.39	19.85	22.2	20.01	22.11	19.79	22.05	19.89	22.13	19.63	22	19.62	21.81	19.3	21.74	19.19	21.88	19.56	21.98	19.26	22.15	19.32	21.69	19.66	22.13	19.68	22.02	19.55	21.63
	400m Running	43.5	48.83	43.65	49.81	43.9	49.77	43.39	49.28	43.44	48.25	43.75	49.39	43.68	49.29	43.18	49.62	43.68	49.11	44.28	49.59	44.45	49.16	44.33	48.89	44	49.07	43.93	48.92	43.62	48.7	43.45	49.27	43.75	49.62	44.06	48.83	44.13	49.64	44.35	49.35	43.94	49.16	43.74	49.33	43.74	49.48	43.48	49.26
	800m Running	102.8	115.54	103.54	115.43	103.17	115.19	102.87	115.72	101.83	116.04	101.11	114.82	102.75	116.11	102.27	115.87	103.12	116.15	102.47	116.85	102.32	115.19	102.52	115.55	103.06	116.23	103.7	116.07	103.09	116.66	103.74	116.04	102.69	114.01	102.01	115.45	101.01	117.34	101.33	116.35	100.91	116.59	102.37	116.72	102.45	117.67	102.51	116.99
	3000m Running	448.96	513.72	449.24	486.11	445.11	501.64	447.18	507.57	440.67	515.42	446.02	507.78	445.09	504.31	443.09	505.03	445.02	506.35	450.53	503.26	454.72	501.42	450.23	513.95	447.72	511.32	448.56	508.87	448.72	504.66	445.79	504.51	451.83	513.66	448.37	510.15	448.7	508.41	447.26	526.84	450.42	514.47	450.36	510.29	451.66	500.68	454.66	502.22
	10000m Running	1634.26	1866.02	1618.38	1771.78	1612.23	1850.34	1603.53	1864.99	1598.08	1861.63	1533.85	1838.09	1582.75	1848.06	1611.49	1824.56	1623.87	1817.49	1624.2	1855.8	1609.38	1801.09	1589.22	1904.18	1580.31	1817.15	1577.53	1815.67	1595.63	1821.67	1606.19	1860.27	1585.97	1794.66	1606.31	1793.8	1616.74	1864.52	1603.16	1838.35	1611.16	1820.75	1611.02	1808.06	1604.36	1842.26	1610.97	1849.68
	Marathon	7687	8623	7731	8647	7635	8505	7622	8711	7705	8764	7630	8527	7565	8447	7542	8443	7596	8493	7610	8327	7537.8	8237.7	7495	8124.6	7576	8381	7579.5	8262	7556	8376	7466	8438	7438.2	8359	7466.3	8531	7488	8524	7418	8359	7455	8317	7403	8397	7377	8418	7440	8365
Swimming records (s)	100m Backstroke	53.98	60.68	52.98	58.5	55.17	60.57	53.12	60.21	54.1	61.19	52.77	59.75	55	60.77	52.44	58.67	50.75	58.66	52.24	58.96	50.58	56.71	50.76	58.82	50.72	58.45	51.16	57.56	50.92	58.02	50.66	56.51	49.63	57.1	49.29	55.23	49.07	56.08	50.23	56.28	49.49	56.64	49.87	56.1	49.57	55.03	52.11	58.26
	200m Backstroke	118.47	127.06	114.19	126.09	117.42	127.4	115.16	128.18	118.54	127.83	114.21	127.5	118.84	131.26	114.67	126.42	113.31	127.29	111.62	126.7	111.17	124.97	111.4	124.5	110.52	125.84	110.67	126.12	109.05	125.29	110.42	125.21	107.84	120.91	106.11	120.18	106.68	121.67	110.34	120.03	108.48	122.24	107.63	120.81	107.38	119.23	113.17	125.81
	100m Breaststroke	61.5	68	59.56	66.58	61.24	67.69	59.89	68.57	60.6	67.02	59.99	68.14	61.34	68.42	59.69	66.38	58.51	66.18	58.57	66.22	57.47	65.38	57.96	65.09	57.96	64.9	57.94	64.84	57.67	65.25	58.7	64.37	56.88	64.22	55.61	63	56.8	63.98	57.52	64.79	57.1	63.52	56.49	62.36	56.29	62.36	58.18	65.6
	200m Breaststroke	130.16	146.65	127.91	141.99	132.81	146.87	131.11	140.85	132.57	145.41	129.25	142.68	133.37	145.45	128.72	144.22	127.59	141.82	127.59	139.25	123.17	138.86	126.32	137.75	122.92	139.08	124.03	141.72	126.95	140.72	127.01	140.84	125.48	138.73	122.56	135.42	123.12	136.39	123.49	139.05	121.35	136.08	121.3	135.93	120.48	136.92	127.76	139.64
	100m Butterfly	53.32	58.62	52.79	59.19	53.51	58.98	52.38	58.68	52.27	59.13	51.95	57.79	52.25	58.46	51.45	57.65	50.44	56.56	50.71	57.16	50.1	56.34	50.98	57.04	50.18	56.9	50.4	57.08	51.1	56.61	50.77	56.35	49.74	55.89	48.48	55.46	50.23	55.43	50.04	55.62	48.82	55.98	48.8	55.3	48.44	54.61	50.56	55.64
	200m Butterfly	116.26	128.67	115.42	128.51	116.54	127.25	114.79	126.18	116.51	127.76	115.55	127.2	116.32	127.93	112.71	126.52	113.57	125.88	111.58	126.73	113.14	125.76	112.27	124.9	112.82	124.04	113.59	125.48	112.36	125.11	110.74	124.48	111.05	124.18	109.11	120.78	110.64	123.59	109.5	123.65	111.01	122.2	108.56	123.05	108.61	119.61	113.48	125.56
	50m Freestyle	21.91	24.79	21.84	24.23	22.17	24.51	21.8	24.62	22.13	24.87	21.8	24.62	22.29	25.15	21.71	24.28	21.43	23.59	21.13	24.39	21.36	24.16	21.28	24.06	21.42	24.28	21.44	23.85	21.31	23.97	20.93	23.58	20.81	23.25	20.57	23.27	20.5	23.37	21.25	23.67	20.55	23.64	20.59	23.24	20.26	23.32	21.19	24.12
	100m Freestyle	49.02	54.64	48.29	53.01	49.12	54.01	47.74	53.23	48.74	54.5	47.85	53.46	48.93	54.95	47.05	53.24	46.75	52.17	47.53	53.78	46.99	52.89	47.32	52.64	46.94	52.67	46.25	52.17	47.24	52.33	45.83	52.14	46.03	52.17	45.46	51.19	45.74	51.45	47.06	52.09	45.65	52.31	45.6	51.28	45.75	51.37	47.84	52.52
	200m Freestyle	106.7	117.9	105.21	116.25	107.32	116.78	105.55	115.42	107.63	118.16	105.45	114.17	107.41	118.9	103.28	116.11	104.78	116.06	104.06	116.12	102.48	114.04	101.69	114.9	103.59	115.62	102.75	113.29	102.78	114.53	102.22	113.48	100.83	114.05	99.37	112.98	101.08	112.29	102.42	112.08	101.92	113.57	101.26	112.25	101.45	110.78	105.14	115.16
	400m Freestyle	225	247.18	222.95	245.64	223.8	249.64	228.97	245.18	227.97	247.25	223.44	240.03	226.29	246.72	215.01	245.23	220.59	242.44	220.17	242.8	216.17	240.3	214.63	239.53	219.91	241.36	222.46	243.43	218.08	241.79	216.68	239.94	217.35	236.24	212.77	237.75	217.06	237.07	220.4	238.31	219.15	234.93	216.86	234.52	214.32	235.76	222.58	239.13
	200m Medley	120.76	131.65	116.8	127.79	118.16	132.34	116.86	131.67	119.91	133.93	117.46	131.19	121.18	133.8	115.81	128.55	116.27	128.97	117.68	130.67	115.45	128.77	114.85	128.44	115.78	129.75	116.35	129.72	113.31	129.33	113.14	129.27	111.56	126.13	111.55	126.01	110.08	125.73	111.89	126.97	109.63	124.64	111.5	123.2	110.47	121.86	115.81	126.12
	400m Medley	254.23	276.54	250.41	269	252.3	279.14	248.02	276.4	254.9	279.18	246.89	275.18	254.95	276.66	246.05	272.32	249.54	272.45	249.39	276.38	244.82	270.63	246.28	274.8	246.37	270.12	247.07	274.08	242.49	272.98	240.63	270.25	242.93	266.52	242.18	262.88	235.5	264.21	241.49	269.65	239.15	263.14	238.84	260.85	236.33	259.86	248.5	270.39
	4*100m Freestyle	missing	missing	192.11	215.97	196.9	217.91	192.42	217	195.41	219.19	194.08	214.55	196.69	222.11	191.21	216.88	189.57	216.61	missing	missing	190.64	215.09	194.06	218.09	189.96	215.07	193.77	217.32	190.74	213.32	192.72	215.48	188.24	209.42	189.21	211.72	184.78	208.54	191	213.96	186.4	211.01	191.18	212.31	183.78	206.53	190.74	211.48
Hurdling records (s)	400m Hurdles	46.78	53.23	47.18	52.74	47.7	53.33	47.37	52.61	47.54	52.82	47.64	52.97	47.03	52.74	47.72	52.89	47.5	53.02	47.38	53.34	47.35	53.1	47.25	52.34	47.63	52.77	47.24	52.9	47.39	53.02	47.61	53.28	47.25	52.64	47.91	52.42	47.32	52.82	47.66	52.47	47.63	52.7	47.69	52.83	48.03	53.41	47.79	53.5
Jumping records (m)	1/Long Jump (m-1)	0.115207	0.13369	0.114943	0.138696	0.114416	0.133511	0.114811	0.141044	0.11655	0.140449	0.115875	0.141844	0.116279	0.136799	0.116009	0.137741	0.115607	0.141044	0.118624	0.140449	0.116414	0.134771	0.117233	0.141643	0.116279	0.136426	0.116279	0.142045	0.116822	0.140449	0.115473	0.138696	0.114548	0.140449	0.114416	0.140845	0.118064	0.140252	0.117096	0.139082	0.11976	0.138313	0.116822	0.137931	0.117509	0.14245	0.117371	0.140056
	1/High Jump (m-1)	0.420168	0.483092	0.408163	0.487805	0.413223	0.49505	0.416667	0.487805	0.41841	0.487805	0.421941	0.49505	0.421941	0.492611	0.421941	0.490196	0.416667	0.49505	0.421941	0.490196	0.421941	0.487805	0.423729	0.485437	0.421941	0.485437	0.416667	0.492611	0.421941	0.480769	0.41841	0.483092	0.420168	0.485437	0.416667	0.480769	0.420168	0.485437	0.420168	0.483092	0.41841	0.485437	0.414938	0.490196	0.411523	0.497512	0.414938	0.492611
	1/Triple jump(m-1)	0.0564334	0.0683995	0.055991	0.0662691	0.0562746	0.0667557	0.0546747	0.0645161	0.0552792	0.0652316	0.0560224	0.0657895	0.0555247	0.0659631	0.0568505	0.066357	0.0564653	0.0652742	0.0558036	0.0655738	0.055991	0.0668896	0.0562746	0.0654022	0.0560852	0.0651042	0.0561482	0.0661813	0.0563698	0.0656599	0.0558659	0.065445	0.056338	0.0649773	0.0564016	0.0660502	0.0556174	0.0655738	0.0556793	0.0667111	0.0561482	0.0667111	0.0554324	0.0672043	0.0563063	0.0653168	0.0549149	0.0664894
[truncated: 6 more columns]
